# Supplementary material for: A similarity metric, rubric, and unified hierarchy for biomedical publication types and study designs
Source: Database (Oxford). 2026 Jun 5;2026:baag022. doi: 10.1093/database/baag022 (PMC13237591; doi:10.1093/database/baag022)
Supplement: baag022_Supplemental_Files [file baag022_supplemental_files.zip]

Archive with 3 entries (3 files):
- Attached file_ SupplementalFile2.xlsx
- Supplemental File 1.docx
- Supplemental File 3.docx
