# Supplementary material for: A similarity metric, rubric, and unified hierarchy for biomedical publication types and study designs
Source: Database (Oxford). 2026 Jun 5;2026:baag022. doi: 10.1093/database/baag022 (PMC13237591; doi:10.1093/database/baag022)
Supplement: baag022_Supplemental_Files [file baag022_supplemental_files.zip › Attached file_ SupplementalFile2.xlsx]

## Sheet: Unified Rubric
Publication Type	Rubric Cluster #	Rubric Low Level Cluster Description	Rubric High Level Category	Top Correlated PT	Top Correlation	2nd Correlated PT	2nd Correlation	3rd Correlated PT	3rd Correlation	4th Correlated PT	4th Correlation	5th Correlated PT	5th Correlation	Least Correlated PT	Least Correlation
Scientific Integrity Review	0	0	#N/A
Case-Control Studies	1	Observational Epidemiologic Study Designs	Observational Clinical Research	cross-sectional_studies	0.736	cohort_studies	0.736	predictive_value_of_tests	0.629	retrospective_studies	0.602	matched-pair_analysis	0.589	clinical_trials_as_topic	-0.538
Cohort Studies	1	Observational Epidemiologic Study Designs	Observational Clinical Research	retrospective_studies	0.797	observational_study	0.744	cross-sectional_studies	0.739	case-control_studies	0.736	longitudinal_studies	0.723	comment	-0.556
Cross-Sectional Studies	1	Observational Epidemiologic Study Designs	Observational Clinical Research	cohort_studies	0.739	case-control_studies	0.736	interviews_as_topic	0.658	observational_study	0.612	longitudinal_studies	0.596	comment	-0.524
Longitudinal Studies	1	Observational Epidemiologic Study Designs	Observational Clinical Research	cohort_studies	0.723	follow-up_studies	0.716	observational_study	0.705	cross-sectional_studies	0.596	case-control_studies	0.576	comment	-0.449
Retrospective Studies	1	Observational Epidemiologic Study Designs	Observational Clinical Research	cohort_studies	0.797	observational_study	0.728	follow-up_studies	0.696	case-control_studies	0.602	longitudinal_studies	0.564	human_experimentation	-0.578
Clinical Study	2	General Clinical & Observational Studies	Observational Clinical Research	observational_study	0.667	clinical_trial	0.658	follow-up_studies	0.656	prospective_studies	0.655	multicenter_study	0.552	review	-0.715
Follow-Up Studies	2	General Clinical & Observational Studies	Observational Clinical Research	observational_study	0.769	prospective_studies	0.758	longitudinal_studies	0.716	retrospective_studies	0.696	clinical_study	0.656	published_erratum	-0.538
Prospective Studies	2	General Clinical & Observational Studies	Observational Clinical Research	follow-up_studies	0.758	observational_study	0.753	clinical_study	0.655	retrospective_studies	0.553	multicenter_study	0.549	review	-0.638
Observational Study	2	General Clinical & Observational Studies	Observational Clinical Research	follow-up_studies	0.769	prospective_studies	0.753	cohort_studies	0.744	retrospective_studies	0.728	longitudinal_studies	0.705	editorial	-0.732
Multicenter Study	2	General Clinical & Observational Studies	Observational Clinical Research	follow-up_studies	0.584	clinical_study	0.552	prospective_studies	0.549	clinical_trial_phase_iv	0.547	randomized_controlled_trial_humans	0.52	comment	-0.468
Interviews as Topic	3	Qualitative & Sociocultural Research Methods	Qualitative & Genetic Methods	focus_groups	0.71	cross-cultural_comparison	0.66	cross-sectional_studies	0.658	longitudinal_studies	0.503	twin_study	0.402	letter	-0.289
Focus Groups	3	Qualitative & Sociocultural Research Methods	Qualitative & Genetic Methods	interviews_as_topic	0.71	cross-cultural_comparison	0.672	interview	0.572	systematic_reviews_as_topic	0.565	human_experimentation	0.541	clinical_study	-0.305
Cross-Cultural Comparison	3	Qualitative & Sociocultural Research Methods	Qualitative & Genetic Methods	focus_groups	0.672	interviews_as_topic	0.66	historical_article	0.485	twin_study	0.485	biography	0.456	clinical_study	-0.513
Matched-Pair Analysis	4	Genetic & Matched Population Analyses	Qualitative & Genetic Methods	twin_study	0.703	case-control_studies	0.589	veterinary_clinical_trial	0.51	cross-over_studies	0.485	veterinary_randomized_controlled_trial	0.439	practice_guidelines_as_topic	-0.452
Twin Study	4	Genetic & Matched Population Analyses	Qualitative & Genetic Methods	matched-pair_analysis	0.703	genome-wide_association_study	0.552	cross-cultural_comparison	0.485	case-control_studies	0.476	autobiography	0.442	practice_guidelines_as_topic	-0.292
Genome-Wide Association Study	4	Genetic & Matched Population Analyses	Qualitative & Genetic Methods	meta-analysis	0.598	meta-analysis_as_topic	0.57	twin_study	0.552	published_erratum	0.543	systematic_review	0.489	clinical_study	-0.451
Case Reports	5	Clinical Case-Based Evidence	Clinical Evaluation & Validation	case_series	0.557	legal_case	0.428	letter	0.418	historical_article	0.411	evaluation_studies_as_topic	0.379	multicenter_study	-0.354
Case Series	5	Clinical Case-Based Evidence	Clinical Evaluation & Validation	case_reports	0.557	retrospective_studies	0.463	legal_case	0.334	follow-up_studies	0.276	diagnostic_test_accuracy	0.26	random_allocation	-0.186
Diagnostic Test Accuracy	6	Diagnostic & Methodological Validation Studies	Clinical Evaluation & Validation	validation_study	0.717	reproducibility_of_results	0.685	predictive_value_of_tests	0.644	feasibility_studies	0.504	evaluation_study	0.498	clinical_study	-0.377
Validation Study	6	Diagnostic & Methodological Validation Studies	Clinical Evaluation & Validation	reproducibility_of_results	0.961	evaluation_study	0.757	predictive_value_of_tests	0.745	diagnostic_test_accuracy	0.717	feasibility_studies	0.603	clinical_studies_as_topic	-0.399
Predictive Value of Tests	6	Diagnostic & Methodological Validation Studies	Clinical Evaluation & Validation	reproducibility_of_results	0.793	validation_study	0.745	diagnostic_test_accuracy	0.644	case-control_studies	0.629	evaluation_study	0.582	human_experimentation	-0.434
Reproducibility of Results	6	Diagnostic & Methodological Validation Studies	Clinical Evaluation & Validation	validation_study	0.961	predictive_value_of_tests	0.793	evaluation_study	0.732	diagnostic_test_accuracy	0.685	feasibility_studies	0.563	clinical_studies_as_topic	-0.458
Evaluation Study	7	Program & Process Evaluation Studies	Clinical Evaluation & Validation	validation_study	0.757	reproducibility_of_results	0.732	feasibility_studies	0.665	evaluation_studies_as_topic	0.641	predictive_value_of_tests	0.582	clinical_studies_as_topic	-0.493
Evaluation Studies as Topic	7	Program & Process Evaluation Studies	Clinical Evaluation & Validation	evaluation_study	0.641	feasibility_studies	0.566	validation_study	0.486	reproducibility_of_results	0.472	lecture	0.418	clinical_study	-0.309
Feasibility Studies	7	Program & Process Evaluation Studies	Clinical Evaluation & Validation	evaluation_study	0.665	validation_study	0.603	evaluation_studies_as_topic	0.566	reproducibility_of_results	0.563	diagnostic_test_accuracy	0.504	meta-analysis	-0.332
Adaptive Clinical Trial	8	Interventional Clinical Trial Phases & Designs	Interventional Trial Research	clinical_trial_phase_iii	0.796	equivalence_trial	0.789	clinical_trial_phase_iv	0.786	expression_of_concern	0.756	double-blind_method	0.753	evaluation_study	-0.245
Clinical Trial Protocol	8	Interventional Clinical Trial Phases & Designs	Interventional Trial Research	clinical_trial_phase_iv	0.841	pragmatic_clinical_trial	0.828	clinical_trial_phase_iii	0.787	double-blind_method	0.749	equivalence_trial	0.737	predictive_value_of_tests	-0.38
Pragmatic Clinical Trial	8	Interventional Clinical Trial Phases & Designs	Interventional Trial Research	clinical_trial_protocol	0.828	equivalence_trial	0.826	clinical_trial_phase_iv	0.822	clinical_trial_phase_iii	0.781	adaptive_clinical_trial	0.732	predictive_value_of_tests	-0.424
Clinical Trial, Phase I	8	Interventional Clinical Trial Phases & Designs	Interventional Trial Research	clinical_trial_phase_ii	0.94	clinical_trial_phase_iii	0.84	clinical_trial_phase_iv	0.839	double-blind_method	0.802	clinical_trial	0.78	cross-cultural_comparison	-0.42
Clinical Trial, Phase II	8	Interventional Clinical Trial Phases & Designs	Interventional Trial Research	clinical_trial_phase_i	0.94	clinical_trial_phase_iii	0.917	clinical_trial_phase_iv	0.884	double-blind_method	0.841	clinical_trial	0.813	cross-cultural_comparison	-0.43
Clinical Trial, Phase III	8	Interventional Clinical Trial Phases & Designs	Interventional Trial Research	clinical_trial_phase_iv	0.928	clinical_trial_phase_ii	0.917	double-blind_method	0.866	clinical_trial_phase_i	0.84	randomized_controlled_trial_humans	0.804	evaluation_study	-0.272
Clinical Trial, Phase IV	8	Interventional Clinical Trial Phases & Designs	Interventional Trial Research	clinical_trial_phase_iii	0.928	clinical_trial_phase_ii	0.884	clinical_trial_protocol	0.841	clinical_trial_phase_i	0.839	double-blind_method	0.837	predictive_value_of_tests	-0.33
Equivalence Trial	8	Interventional Clinical Trial Phases & Designs	Interventional Trial Research	pragmatic_clinical_trial	0.826	clinical_trial_phase_iv	0.804	clinical_trial_phase_iii	0.8	adaptive_clinical_trial	0.789	clinical_trial_protocol	0.737	predictive_value_of_tests	-0.421
Clinical Trial	9	Controlled & Randomized Trial Methodology	Interventional Trial Research	controlled_clinical_trial	0.949	randomized_controlled_trial_humans	0.917	random_allocation	0.89	cross-over_studies	0.848	double-blind_method	0.837	historical_article	-0.383
Controlled Clinical Trial	9	Controlled & Randomized Trial Methodology	Interventional Trial Research	randomized_controlled_trial_humans	0.962	random_allocation	0.956	clinical_trial	0.949	cross-over_studies	0.906	double-blind_method	0.899	historical_article	-0.344
Double-Blind Method	9	Controlled & Randomized Trial Methodology	Interventional Trial Research	randomized_controlled_trial_humans	0.911	random_allocation	0.905	cross-over_studies	0.9	controlled_clinical_trial	0.899	clinical_trial_phase_iii	0.866	evaluation_study	-0.303
Cross-Over Studies	9	Controlled & Randomized Trial Methodology	Interventional Trial Research	random_allocation	0.924	controlled_clinical_trial	0.906	double-blind_method	0.9	randomized_controlled_trial_humans	0.895	clinical_trial	0.848	practice_guidelines_as_topic	-0.374
Randomized Controlled Trial	9	Controlled & Randomized Trial Methodology	Interventional Trial Research	random_allocation	0.98	controlled_clinical_trial	0.962	clinical_trial	0.917	double-blind_method	0.911	cross-over_studies	0.895	case_reports	-0.309
Random Allocation	9	Controlled & Randomized Trial Methodology	Interventional Trial Research	randomized_controlled_trial_humans	0.98	controlled_clinical_trial	0.956	cross-over_studies	0.924	double-blind_method	0.905	clinical_trial	0.89	case_reports	-0.33
Clinical Trial, Veterinary	9	Controlled & Randomized Trial Methodology	Interventional Trial Research	veterinary_randomized_controlled_trial	0.664	expression_of_concern	0.348	adaptive_clinical_trial	0.278	interview	0.242	autobiography	0.24	clinical_studies_as_topic	-0.119
Randomized Controlled Trial, Veterinary	9	Controlled & Randomized Trial Methodology	Interventional Trial Research	veterinary_clinical_trial	0.664	cross-over_studies	0.343	interview	0.338	legal_case	0.331	expression_of_concern	0.325	case_reports	-0.145
Review	10	Evidence Synthesis & Clinical Guidance	Scholarly Discourse and Evidence Synthesis	systematic_review	0.912	comment	0.867	editorial	0.864	letter	0.829	meta-analysis_as_topic	0.813	clinical_study	-0.715
Systematic Review	10	Evidence Synthesis & Clinical Guidance	Scholarly Discourse and Evidence Synthesis	review	0.912	meta-analysis	0.885	meta-analysis_as_topic	0.848	practice_guideline	0.814	consensus_development_conference	0.79	clinical_study	-0.617
Congress	10	Evidence Synthesis & Clinical Guidance	Scholarly Discourse and Evidence Synthesis	consensus_development_conference	0.926	editorial	0.886	news	0.839	practice_guideline	0.839	review	0.811	observational_study	-0.713
Consensus Development Conference	10	Evidence Synthesis & Clinical Guidance	Scholarly Discourse and Evidence Synthesis	congress	0.926	practice_guideline	0.875	editorial	0.838	systematic_review	0.79	meta-analysis_as_topic	0.779	observational_study	-0.675
Practice Guideline	10	Evidence Synthesis & Clinical Guidance	Scholarly Discourse and Evidence Synthesis	consensus_development_conference	0.875	congress	0.839	systematic_review	0.814	editorial	0.793	review	0.765	observational_study	-0.531
Practice Guidelines as Topic	10	Evidence Synthesis & Clinical Guidance	Scholarly Discourse and Evidence Synthesis	practice_guideline	0.743	consensus_development_conference	0.606	systematic_review	0.552	congress	0.548	systematic_reviews_as_topic	0.518	matched-pair_analysis	-0.452
Meta-Analysis	10	Evidence Synthesis & Clinical Guidance	Scholarly Discourse and Evidence Synthesis	systematic_review	0.885	meta-analysis_as_topic	0.878	review	0.783	practice_guideline	0.686	editorial	0.682	clinical_study	-0.472
Meta-Analysis as Topic	10	Evidence Synthesis & Clinical Guidance	Scholarly Discourse and Evidence Synthesis	meta-analysis	0.878	systematic_review	0.848	editorial	0.824	review	0.813	congress	0.803	observational_study	-0.57
Systematic Reviews as Topic	10	Evidence Synthesis & Clinical Guidance	Scholarly Discourse and Evidence Synthesis	meta-analysis_as_topic	0.778	congress	0.764	systematic_review	0.756	consensus_development_conference	0.756	practice_guideline	0.729	observational_study	-0.561
Bibliography	11	Scholarly Publishing & Research Integrity	Scholarly Discourse and Evidence Synthesis	adaptive_clinical_trial	0.674	pragmatic_clinical_trial	0.634	equivalence_trial	0.59	retraction_of_publication	0.57	clinical_trial_phase_iv	0.565	predictive_value_of_tests	-0.36
Newspaper Article	11	Scholarly Publishing & Research Integrity	Scholarly Discourse and Evidence Synthesis	human_experimentation	0.837	congress	0.791	news	0.767	interview	0.73	editorial	0.725	observational_study	-0.555
Expression Of Concern	11	Scholarly Publishing & Research Integrity	Scholarly Discourse and Evidence Synthesis	retraction_of_publication	0.791	adaptive_clinical_trial	0.756	clinical_conference	0.743	published_erratum	0.723	human_experimentation	0.694	observational_study	-0.511
Human Experimentation	11	Scholarly Publishing & Research Integrity	Scholarly Discourse and Evidence Synthesis	newspaper_article	0.837	congress	0.77	interview	0.766	news	0.754	biography	0.727	observational_study	-0.62
Clinical Studies as Topic	11	Scholarly Publishing & Research Integrity	Scholarly Discourse and Evidence Synthesis	clinical_trials_as_topic	0.998	meta-analysis_as_topic	0.765	systematic_reviews_as_topic	0.693	newspaper_article	0.692	editorial	0.681	case-control_studies	-0.526
Clinical Trials As Topic	11	Scholarly Publishing & Research Integrity	Scholarly Discourse and Evidence Synthesis	clinical_studies_as_topic	0.998	meta-analysis_as_topic	0.754	newspaper_article	0.702	systematic_reviews_as_topic	0.684	editorial	0.681	case-control_studies	-0.538
Published Erratum	11	Scholarly Publishing & Research Integrity	Scholarly Discourse and Evidence Synthesis	retraction_of_publication	0.801	comment	0.744	meta-analysis_as_topic	0.741	expression_of_concern	0.723	news	0.72	observational_study	-0.682
Retraction Of Publication	11	Scholarly Publishing & Research Integrity	Scholarly Discourse and Evidence Synthesis	published_erratum	0.801	expression_of_concern	0.791	adaptive_clinical_trial	0.718	veterinary_randomized_controlled_trial	0.699	clinical_conference	0.689	cohort_studies	-0.54
Clinical Conference	12	Scientific Commentary & Professional Discourse	Scholarly Discourse and Evidence Synthesis	comment	0.78	news	0.775	editorial	0.768	lecture	0.76	expression_of_concern	0.743	observational_study	-0.525
News	12	Scientific Commentary & Professional Discourse	Scholarly Discourse and Evidence Synthesis	editorial	0.861	comment	0.844	congress	0.839	portrait	0.792	biography	0.779	observational_study	-0.678
Lecture	12	Scientific Commentary & Professional Discourse	Scholarly Discourse and Evidence Synthesis	portrait	0.786	personal_narrative	0.763	clinical_conference	0.76	comment	0.757	biography	0.746	observational_study	-0.528
Letter	12	Scientific Commentary & Professional Discourse	Scholarly Discourse and Evidence Synthesis	comment	0.909	editorial	0.859	review	0.829	news	0.773	clinical_conference	0.727	observational_study	-0.649
Comment	12	Scientific Commentary & Professional Discourse	Scholarly Discourse and Evidence Synthesis	editorial	0.931	letter	0.909	review	0.867	news	0.844	congress	0.786	observational_study	-0.731
Editorial	12	Scientific Commentary & Professional Discourse	Scholarly Discourse and Evidence Synthesis	comment	0.931	congress	0.886	review	0.864	news	0.861	letter	0.859	observational_study	-0.732
Autobiography	13	Biographical, Historical & Narrative Works	Scholarly Discourse and Evidence Synthesis	personal_narrative	0.878	biography	0.773	portrait	0.769	interview	0.761	lecture	0.726	observational_study	-0.356
Personal Narrative	13	Biographical, Historical & Narrative Works	Scholarly Discourse and Evidence Synthesis	autobiography	0.878	biography	0.849	portrait	0.799	interview	0.786	lecture	0.763	observational_study	-0.428
Historical Article	13	Biographical, Historical & Narrative Works	Scholarly Discourse and Evidence Synthesis	biography	0.911	portrait	0.871	review	0.763	personal_narrative	0.717	editorial	0.685	prospective_studies	-0.602
Biography	13	Biographical, Historical & Narrative Works	Scholarly Discourse and Evidence Synthesis	historical_article	0.911	portrait	0.893	personal_narrative	0.849	interview	0.844	news	0.779	observational_study	-0.595
Portrait	13	Biographical, Historical & Narrative Works	Scholarly Discourse and Evidence Synthesis	biography	0.893	historical_article	0.871	personal_narrative	0.799	news	0.792	lecture	0.786	observational_study	-0.563
Interview	13	Biographical, Historical & Narrative Works	Scholarly Discourse and Evidence Synthesis	biography	0.844	personal_narrative	0.786	human_experimentation	0.766	autobiography	0.761	newspaper_article	0.73	observational_study	-0.515
Legal Case	13	Biographical, Historical & Narrative Works	Scholarly Discourse and Evidence Synthesis	biography	0.731	interview	0.719	personal_narrative	0.658	human_experimentation	0.648	portrait	0.636	observational_study	-0.347

## Sheet: Correlation Matrix
Spearman Correlation Matrix	Adaptive Clinical Trial	Autobiography	Bibliography	Biography	Case-Control Studies	Case Reports	Case Series	Clinical Conference	Clinical Studies as Topic	Clinical Study	Clinical Trial	Clinical Trial, Phase I	Clinical Trial, Phase II	Clinical Trial, Phase III	Clinical Trial, Phase IV	Clinical Trial Protocol	Clinical Trials As Topic	Cohort Studies	Comment	Congress	Consensus Development Conference	Controlled Clinical Trial	Cross-Cultural Comparison	Cross-Over Studies	Cross-Sectional Studies	Diagnostic Test Accuracy	Double-Blind Method	Editorial	Equivalence Trial	Evaluation Studies as Topic	Evaluation Study	Expression Of Concern	Feasibility Studies	Focus Groups	Follow-Up Studies	Genome-Wide Association Study	Historical Article	Human Experimentation	Interview	Interviews as Topic	Lecture	Legal Case	Letter	Longitudinal Studies	Matched-Pair Analysis	Meta-Analysis	Meta-Analysis as Topic	Multicenter Study	News
Adaptive Clinical Trial	1	0.414069	0.399892	0.270821	-0.0562691	0.109297	0.21091	0.319197	0.247804	0.0101157	0.190951	0.333233	0.385642	0.357004	0.360321	0.404609	0.257477	-0.0351402	0.207452	0.265347	0.324438	0.187655	0.190411	0.244385	-0.0843427	0.231184	0.157126	0.195463	0.404165	0.0653543	-0.100821	0.467635	0.154745	0.256616	-0.0117687	0.266136	0.179892	0.231782	0.336668	0.0396459	0.322854	0.357383	0.212827	0.00788426	0.16063	0.158957	0.248405	0.0623163	0.17023
Autobiography	0.414069	1	0.326881	0.417324	0.0134684	0.0381149	0.176154	0.196749	0.164086	0.045701	0.133292	0.27133	0.234302	0.267825	0.26685	0.21576	0.16876	0.0210302	0.14754	0.219025	0.212586	0.127367	0.157223	0.241218	0.0795489	0.239244	0.164648	0.192272	0.256105	0.0398313	-0.102243	0.382877	0.0288192	0.155728	0.0408069	0.200113	0.165779	0.210118	0.371878	0.123461	0.263056	0.304052	0.163055	0.0952163	0.0672844	0.159939	0.164236	0.101529	0.192497
Bibliography	0.399892	0.326881	1	0.269057	0.0198509	0.0609938	0.171876	0.27673	0.0861819	-0.0255109	0.0173942	0.186409	0.147361	0.136747	0.2241	0.184126	0.0913718	0.0213087	0.146381	0.172161	0.21119	0.0336673	0.209226	0.156468	0.0301281	0.231086	0.0659717	0.133745	0.21997	0.110783	0.0117366	0.350376	0.0874416	0.198254	-0.0469172	0.193568	0.152313	0.281161	0.289417	0.116699	0.27625	0.303999	0.0845303	0.0266279	0.145126	0.167722	0.210102	0.0281047	0.185508
Biography	0.270821	0.417324	0.269057	1	-0.0472715	0.111222	0.101519	0.219973	0.0410153	-0.0918307	-0.0137794	0.137172	0.109155	0.120576	0.0791628	0.114614	0.0379207	-0.0341613	0.226074	0.191181	0.112885	-0.029215	0.207522	0.139521	-0.00547457	0.112124	0.0470855	0.223319	0.149667	0.0963428	-0.0849334	0.197602	-0.00507826	0.129324	-0.064126	0.193877	0.596093	0.188049	0.469444	0.136375	0.277255	0.213697	0.153096	-0.00331076	0.0605367	0.141878	0.143812	-0.0107268	0.215642
Case-Control Studies	-0.0562691	0.0134684	0.0198509	-0.0472715	1	0.157219	-6.45975e-05	0.053723	-0.0851806	0.102229	-0.0234001	0.00432788	-0.0689892	-0.0923969	-0.0338657	-0.0156484	-0.0973733	0.572534	-0.148139	-0.0148753	-0.077393	0.0123519	0.116367	-0.0138307	0.506735	0.00885164	-0.0279809	-0.19344	-0.213206	0.0889653	0.405812	0.109018	0.122296	-0.0819561	0.306307	0.166548	-0.0131313	-0.0261189	-0.00661178	0.178305	0.00591641	0.0548381	0.0161385	0.444965	0.5091	0.0403242	0.00681274	0.109957	0.0162858
Case Reports	0.109297	0.0381149	0.0609938	0.111222	0.157219	1	0.198859	0.190822	-0.0365134	-0.198537	-0.117114	0.00950828	-0.0281779	-0.104017	-0.113251	-0.0439762	-0.0293841	0.0973142	0.27373	0.161394	0.0641012	-0.171346	0.12263	-0.010752	-0.0290625	-0.0969915	-0.135007	0.113252	-0.080806	0.317781	0.168513	0.0676828	0.204665	-0.0294377	0.106539	0.0171024	0.370036	0.181446	-0.0144841	0.0192024	0.199824	0.0740342	0.147927	0.0441638	0.155234	0.0280139	0.0720436	-0.23565	0.0175095
Case Series	0.21091	0.176154	0.171876	0.101519	-6.45975e-05	0.198859	1	0.130532	0.00378383	0.0378149	0.0483511	0.0923602	0.0822262	0.0985441	0.105482	0.120102	0.0108409	0.0572705	-0.0179507	0.0675627	0.0658125	-0.0206286	0.0259117	0.0972944	-0.0123479	0.14012	-0.00775798	0.161757	0.136396	-0.0496694	0.103886	0.229383	0.127132	0.130377	0.17538	0.036442	-0.00865468	0.174351	0.185482	-0.0329009	0.248175	0.176364	0.00770348	-0.0116506	0.0545082	0.0215698	0.0442165	0.0341256	0.127341
Clinical Conference	0.319197	0.196749	0.27673	0.219973	0.053723	0.190822	0.130532	1	0.156455	-0.0730802	0.0351822	0.159905	0.1929	0.205516	0.203781	0.1335	0.161557	0.0966587	0.237748	0.303545	0.295801	0.0254911	0.188248	0.129719	0.0834124	0.221002	0.0779952	0.13179	0.18349	0.163535	0.0783198	0.456549	0.0890816	0.264353	0.0394338	0.294998	0.243342	0.224458	0.275866	0.169526	0.356256	0.264463	0.138847	0.154506	0.245285	0.199198	0.316868	0.078152	0.236587
Clinical Studies as Topic	0.247804	0.164086	0.0861819	0.0410153	-0.0851806	-0.0365134	0.00378383	0.156455	1	0.0191364	0.196231	0.127366	0.289419	0.32531	0.305791	0.329179	0.991159	-0.0415464	0.152752	0.280063	0.209715	0.262934	0.074084	0.0869648	-0.0856245	0.0777344	0.276035	0.304008	0.189883	0.0505741	-0.174235	0.0846976	-0.0285766	0.14493	0.113893	0.0852008	0.0565977	0.212532	0.106218	-0.0288279	0.0730168	0.112372	0.151435	0.067435	0.00125718	0.411168	0.446755	0.141055	0.0264799
Clinical Study	0.0101157	0.045701	-0.0255109	-0.0918307	0.102229	-0.198537	0.0378149	-0.0730802	0.0191364	1	0.61712	0.214265	0.310762	0.36332	0.351868	0.212724	0.0226253	0.203026	-0.217056	-0.165814	-0.0540472	0.548792	-0.22046	0.213857	0.290587	-0.0333765	0.443517	-0.164086	0.218605	-0.239311	-0.157328	0.0527216	-0.0392913	-0.0844119	0.561254	-0.0548407	-0.345631	-0.0428502	0.112045	0.017276	-0.0816706	0.118328	-0.112246	0.394457	0.0212329	-0.240625	-0.257331	0.556677	-0.00364026
Clinical Trial	0.190951	0.133292	0.0173942	-0.0137794	-0.0234001	-0.117114	0.0483511	0.0351822	0.196231	0.61712	1	0.521464	0.610984	0.578511	0.455523	0.279313	0.228558	-0.0682326	0.0773359	-0.128662	0.000494739	0.938325	-0.245684	0.487519	-0.000168057	-0.0566293	0.757552	0.00937303	0.42316	0.00944414	-0.170815	0.106676	0.146681	-0.0362933	0.426142	-0.0204053	-0.331101	0.0783509	0.215898	-0.0826431	-0.00267555	0.201941	0.0528816	0.232556	0.0728689	-0.146893	-0.103446	0.54815	-0.0551331
Clinical Trial, Phase I	0.333233	0.27133	0.186409	0.137172	0.00432788	0.00950828	0.0923602	0.159905	0.127366	0.214265	0.521464	1	0.716308	0.502545	0.342968	0.246057	0.145234	-0.0622205	0.0939961	0.0304094	0.144934	0.452312	-0.0474002	0.364327	-0.0903613	0.0943613	0.394995	0.118296	0.25431	-0.00131468	-0.0599367	0.289545	0.254302	0.0969609	0.145899	0.175624	-0.0715718	0.196226	0.299643	-0.0462917	0.203046	0.229462	0.208184	0.0264607	0.0760745	0.0672189	0.0938856	0.293034	0.0551601
Clinical Trial, Phase II	0.385642	0.234302	0.147361	0.109155	-0.0689892	-0.0281779	0.0822262	0.1929	0.289419	0.310762	0.610984	0.716308	1	0.688654	0.475478	0.323975	0.303684	-0.090376	0.111643	0.0434684	0.160798	0.552007	-0.11261	0.318522	-0.167118	0.0757126	0.489953	0.149355	0.358575	-0.0223247	-0.155475	0.226404	0.206605	0.0585197	0.213612	0.129186	-0.102048	0.146867	0.28422	-0.120301	0.150466	0.253973	0.198934	0.0518894	0.0693016	0.0861344	0.137047	0.416598	0.0447285
Clinical Trial, Phase III	0.357004	0.267825	0.136747	0.120576	-0.0923969	-0.104017	0.0985441	0.205516	0.32531	0.36332	0.578511	0.502545	0.688654	1	0.592443	0.286674	0.33993	-0.0385924	0.0815402	0.0338904	0.116003	0.549401	-0.0716229	0.332258	-0.0303992	0.0937159	0.54802	0.124613	0.448639	-0.0732078	-0.218407	0.258374	0.00107208	0.0958406	0.282636	0.152234	-0.118803	0.166769	0.312503	-0.0511538	0.160387	0.291761	0.128353	0.174382	0.0387188	0.131169	0.0923555	0.516297	0.0547741
Clinical Trial, Phase IV	0.360321	0.26685	0.2241	0.0791628	-0.0338657	-0.113251	0.105482	0.203781	0.305791	0.351868	0.455523	0.342968	0.475478	0.592443	1	0.284162	0.304951	0.087389	0.0224444	0.0924141	0.150518	0.415767	-0.018143	0.266073	0.127932	0.156054	0.467941	0.095217	0.426024	-0.0712746	-0.0969759	0.306023	0.0676391	0.0989655	0.28426	0.141804	-0.137349	0.17409	0.291466	0.0133542	0.159078	0.283818	0.105742	0.287175	0.0455439	0.113425	0.0870328	0.500414	0.138628
Clinical Trial Protocol	0.404609	0.21576	0.184126	0.114614	-0.0156484	-0.0439762	0.120102	0.1335	0.329179	0.212724	0.279313	0.246057	0.323975	0.286674	0.284162	1	0.32974	-0.00526347	-0.0148027	0.0997134	0.123689	0.282842	-0.0477481	0.114953	-0.0581647	0.112811	0.278263	0.137629	0.304412	-0.115208	-0.175344	0.232463	0.0845649	0.180324	0.180969	0.152338	-0.018264	0.161523	0.183172	0.00534561	0.165549	0.140157	0.13144	0.127415	-0.0125695	0.0103853	0.0797361	0.177131	0.0788922
Clinical Trials As Topic	0.257477	0.16876	0.0913718	0.0379207	-0.0973733	-0.0293841	0.0108409	0.161557	0.991159	0.0226253	0.228558	0.145234	0.303684	0.33993	0.304951	0.32974	1	-0.0572332	0.165526	0.279471	0.20664	0.296657	0.0620998	0.103737	-0.10031	0.0636611	0.295762	0.308266	0.208347	0.0689866	-0.16464	0.0907828	-0.0120661	0.147258	0.132249	0.0637878	0.0546122	0.224745	0.120447	-0.0305503	0.079571	0.120043	0.14565	0.0653086	0.0149401	0.385346	0.433136	0.138692	0.0197452
Cohort Studies	-0.0351402	0.0210302	0.0213087	-0.0341613	0.572534	0.0973142	0.0572705	0.0966587	-0.0415464	0.203026	-0.0682326	-0.0622205	-0.090376	-0.0385924	0.087389	-0.00526347	-0.0572332	1	-0.202086	0.0679584	0.0176022	-0.0981276	0.184187	-0.142598	0.62309	0.0884025	-0.0979465	-0.116421	-0.168921	0.053141	0.429351	0.205358	0.127976	0.0377945	0.482252	0.140803	-0.0179122	0.00254213	0.0397721	0.340693	0.0304102	0.0718113	-0.0237242	0.672587	0.24202	-0.0164117	-0.0525406	0.288479	0.0916939
Comment	0.207452	0.14754	0.146381	0.226074	-0.148139	0.27373	-0.0179507	0.237748	0.152752	-0.217056	0.0773359	0.0939961	0.111643	0.0815402	0.0224444	-0.0148027	0.165526	-0.202086	1	0.254732	0.214293	0.134884	0.193505	0.199103	-0.144447	-0.0113973	0.177908	0.413066	0.127864	0.375194	-0.045785	0.10727	0.0381329	0.0890827	-0.079398	0.026499	0.304824	0.242458	0.103694	0.0653335	0.233399	0.122334	0.392138	-0.0909769	0.105034	0.206672	0.243512	-0.0786662	0.125269
Congress	0.265347	0.219025	0.172161	0.191181	-0.0148753	0.161394	0.0675627	0.303545	0.280063	-0.165814	-0.128662	0.0304094	0.0434684	0.0338904	0.0924141	0.0997134	0.279471	0.0679584	0.254732	1	0.678469	-0.0971418	0.241961	0.0748362	0.0185776	0.102079	-0.0132946	0.324066	0.0957427	0.127692	-0.00850355	0.202783	0.000318533	0.256231	-0.0270919	0.215825	0.278361	0.222446	0.17057	0.173442	0.320701	0.178187	0.16968	0.0627671	0.0890369	0.231631	0.278544	-0.0508119	0.167957
Consensus Development Conference	0.324438	0.212586	0.21119	0.112885	-0.077393	0.0641012	0.0658125	0.295801	0.209715	-0.0540472	0.000494739	0.144934	0.160798	0.116003	0.150518	0.123689	0.20664	0.0176022	0.214293	0.678469	1	0.00282986	0.232617	0.184138	0.0323266	0.195009	0.0831672	0.290469	0.142735	0.144999	-0.00780072	0.299795	0.0426529	0.245557	-0.0384835	0.190684	0.145721	0.144332	0.172522	0.0859606	0.29005	0.208007	0.152358	0.0486016	0.0689447	0.267735	0.300857	0.0332785	0.0639799
Controlled Clinical Trial	0.187655	0.127367	0.0336673	-0.029215	0.0123519	-0.171346	-0.0206286	0.0254911	0.262934	0.548792	0.938325	0.452312	0.552007	0.549401	0.415767	0.282842	0.296657	-0.0981276	0.134884	-0.0971418	0.00282986	1	-0.194869	0.538199	0.00901547	-0.0463375	0.816755	0.0549244	0.438273	0.0309639	-0.187468	0.0943855	0.0863736	-0.0128279	0.364996	-0.0219818	-0.309209	0.0883788	0.199137	-0.0394239	-0.0111097	0.202276	0.0453353	0.214223	0.154718	-0.0731861	-0.059708	0.482354	-0.0692928
Cross-Cultural Comparison	0.190411	0.157223	0.209226	0.207522	0.116367	0.12263	0.0259117	0.188248	0.074084	-0.22046	-0.245684	-0.0474002	-0.11261	-0.0716229	-0.018143	-0.0477481	0.0620998	0.184187	0.193505	0.241961	0.232617	-0.194869	1	0.000933195	0.297223	0.116387	-0.163465	0.164734	-0.0105009	0.239619	0.101645	0.231726	0.0157583	0.258685	-0.147311	0.144184	0.290827	0.0966085	0.064793	0.340094	0.170341	0.221326	0.0540284	0.12352	0.161624	0.301507	0.2731	-0.0664982	0.117304
Cross-Over Studies	0.244385	0.241218	0.156468	0.139521	-0.0138307	-0.010752	0.0972944	0.129719	0.0869648	0.213857	0.487519	0.364327	0.318522	0.332258	0.266073	0.114953	0.103737	-0.142598	0.199103	0.0748362	0.184138	0.538199	0.000933195	1	0.0325484	0.064174	0.545472	0.188673	0.31478	0.104429	-0.0878288	0.187536	0.0355833	0.0463742	0.10872	0.0553441	-0.0530232	0.133705	0.231912	0.0203184	0.198728	0.277952	0.0842608	0.086292	0.256961	0.0896703	0.0547131	0.159471	0.0504266
Cross-Sectional Studies	-0.0843427	0.0795489	0.0301281	-0.00547457	0.506735	-0.0290625	-0.0123479	0.0834124	-0.0856245	0.290587	-0.000168057	-0.0903613	-0.167118	-0.0303992	0.127932	-0.0581647	-0.10031	0.62309	-0.144447	0.0185776	0.0323266	0.00901547	0.297223	0.0325484	1	0.0539142	0.0232299	-0.160021	-0.146731	0.0389583	0.269255	0.180019	0.0425316	0.190644	0.297263	0.0516998	-0.0672126	-0.0162507	-0.00804986	0.481484	-0.0081932	0.06013	-0.0333365	0.568726	0.237313	-0.0399947	-0.137456	0.346847	0.162497
Diagnostic Test Accuracy	0.231184	0.239244	0.231086	0.112124	0.00885164	-0.0969915	0.14012	0.221002	0.0777344	-0.0333765	-0.0566293	0.0943613	0.0757126	0.0937159	0.156054	0.112811	0.0636611	0.0884025	-0.0113973	0.102079	0.195009	-0.0463375	0.116387	0.064174	0.0539142	1	0.0116159	0.0660043	0.130581	-0.002934	0.12245	0.286821	-0.0403787	0.0936489	-0.0666113	0.192301	0.012781	0.0656924	0.214408	0.0555539	0.193133	0.269783	0.010723	-0.0331914	-0.00364446	0.158939	0.225264	0.0448246	0.130327
Double-Blind Method	0.157126	0.164648	0.0659717	0.0470855	-0.0279809	-0.135007	-0.00775798	0.0779952	0.276035	0.443517	0.757552	0.394995	0.489953	0.54802	0.467941	0.278263	0.295762	-0.0979465	0.177908	-0.0132946	0.0831672	0.816755	-0.163465	0.545472	0.0232299	0.0116159	1	0.105003	0.401058	0.00447135	-0.235834	0.151371	-0.0495013	-0.0222637	0.316944	0.0515923	-0.246982	0.155788	0.252073	-0.0530648	0.0533616	0.229969	0.102087	0.174643	0.0799731	0.00651084	0.0024626	0.419784	-0.0150473
Editorial	0.195463	0.192272	0.133745	0.223319	-0.19344	0.113252	0.161757	0.13179	0.304008	-0.164086	0.00937303	0.118296	0.149355	0.124613	0.095217	0.137629	0.308266	-0.116421	0.413066	0.324066	0.290469	0.0549244	0.164734	0.188673	-0.160021	0.0660043	0.105003	1	0.164595	0.0860081	-0.136794	0.188267	0.00741621	0.088063	-0.00241566	0.0276799	0.239336	0.23808	0.196511	-0.0195729	0.255438	0.192479	0.366226	-0.0655331	-0.0248159	0.222611	0.253479	-0.058944	0.167196
Equivalence Trial	0.404165	0.256105	0.21997	0.149667	-0.213206	-0.080806	0.136396	0.18349	0.189883	0.218605	0.42316	0.25431	0.358575	0.448639	0.426024	0.304412	0.208347	-0.168921	0.127864	0.0957427	0.142735	0.438273	-0.0105009	0.31478	-0.146731	0.130581	0.401058	0.164595	1	-0.0507968	-0.164138	0.218283	0.0312527	0.0963655	0.0838658	0.0837939	-0.0135211	0.218677	0.290835	-0.0449308	0.151596	0.318204	0.101713	-0.00199846	0.0366339	0.0503342	0.0831135	0.231417	0.123443
Evaluation Studies as Topic	0.0653543	0.0398313	0.110783	0.0963428	0.0889653	0.317781	-0.0496694	0.163535	0.0505741	-0.239311	0.00944414	-0.00131468	-0.0223247	-0.0732078	-0.0712746	-0.115208	0.0689866	0.053141	0.375194	0.127692	0.144999	0.0309639	0.239619	0.104429	0.0389583	-0.002934	0.00447135	0.0860081	-0.0507968	1	0.422495	0.0759343	0.325421	0.15545	-0.0350911	-0.0579099	0.206772	0.0852466	0.0428126	0.24119	0.124563	0.0732821	0.0074892	0.0816388	0.309015	0.0452017	0.17784	-0.112137	0.0406932
Evaluation Study	-0.100821	-0.102243	0.0117366	-0.0849334	0.405812	0.168513	0.103886	0.0783198	-0.174235	-0.157328	-0.170815	-0.0599367	-0.155475	-0.218407	-0.0969759	-0.175344	-0.16464	0.429351	-0.045785	-0.00850355	-0.00780072	-0.187468	0.101645	-0.0878288	0.269255	0.12245	-0.235834	-0.136794	-0.164138	0.422495	1	0.108269	0.485235	0.0720542	0.11729	-0.0472609	0.0465091	-0.0110093	0.0091887	0.226576	0.111922	0.0518628	-0.0565307	0.200092	0.263653	-0.0739188	-0.0512739	-0.000579575	0.0311594
Expression Of Concern	0.467635	0.382877	0.350376	0.197602	0.109018	0.0676828	0.229383	0.456549	0.0846976	0.0527216	0.106676	0.289545	0.226404	0.258374	0.306023	0.232463	0.0907828	0.205358	0.10727	0.202783	0.299795	0.0943855	0.231726	0.187536	0.180019	0.286821	0.151371	0.188267	0.218283	0.0759343	0.108269	1	0.138922	0.222938	0.122008	0.275751	0.0794441	0.262042	0.307006	0.146651	0.285884	0.34689	0.16303	0.191813	0.196858	0.124342	0.166303	0.159453	0.241327
Feasibility Studies	0.154745	0.0288192	0.0874416	-0.00507826	0.122296	0.204665	0.127132	0.0890816	-0.0285766	-0.0392913	0.146681	0.254302	0.206605	0.00107208	0.0676391	0.0845649	-0.0120661	0.127976	0.0381329	0.000318533	0.0426529	0.0863736	0.0157583	0.0355833	0.0425316	-0.0403787	-0.0495013	0.00741621	0.0312527	0.325421	0.485235	0.138922	1	0.22945	0.158724	-0.0178296	-0.0142107	0.0403548	0.110055	0.146363	0.14092	0.0426453	0.0779193	0.0606735	0.180271	-0.130113	-0.0375077	0.0898177	0.10065
Focus Groups	0.256616	0.155728	0.198254	0.129324	-0.0819561	-0.0294377	0.130377	0.264353	0.14493	-0.0844119	-0.0362933	0.0969609	0.0585197	0.0958406	0.0989655	0.180324	0.147258	0.0377945	0.0890827	0.256231	0.245557	-0.0128279	0.258685	0.0463742	0.190644	0.0936489	-0.0222637	0.088063	0.0963655	0.15545	0.0720542	0.222938	0.22945	1	-0.0778025	0.13115	0.0992487	0.185007	0.141937	0.508899	0.220061	0.149635	0.0199954	0.0789972	0.0920414	0.088095	0.155037	0.150453	0.159483
Follow-Up Studies	-0.0117687	0.0408069	-0.0469172	-0.064126	0.306307	0.106539	0.17538	0.0394338	0.113893	0.561254	0.426142	0.145899	0.213612	0.282636	0.28426	0.180969	0.132249	0.482252	-0.079398	-0.0270919	-0.0384835	0.364996	-0.147311	0.10872	0.297263	-0.0666113	0.316944	-0.00241566	0.0838658	-0.0350911	0.11729	0.122008	0.158724	-0.0778025	1	-0.067386	-0.177194	0.0502654	0.120896	0.0938162	0.0416102	0.143809	0.0234403	0.638257	0.132445	-0.179632	-0.175919	0.470928	0.00422314
Genome-Wide Association Study	0.266136	0.200113	0.193568	0.193877	0.166548	0.0171024	0.036442	0.294998	0.0852008	-0.0548407	-0.0204053	0.175624	0.129186	0.152234	0.141804	0.152338	0.0637878	0.140803	0.026499	0.215825	0.190684	-0.0219818	0.144184	0.0553441	0.0516998	0.192301	0.0515923	0.0276799	0.0837939	-0.0579099	-0.0472609	0.275751	-0.0178296	0.13115	-0.067386	1	0.163427	0.109031	0.19537	0.0858545	0.177304	0.158754	0.0803528	0.126138	0.108123	0.247494	0.357413	0.0256097	0.13169
Historical Article	0.179892	0.165779	0.152313	0.596093	-0.0131313	0.370036	-0.00865468	0.243342	0.0565977	-0.345631	-0.331101	-0.0715718	-0.102048	-0.118803	-0.137349	-0.018264	0.0546122	-0.0179122	0.304824	0.278361	0.145721	-0.309209	0.290827	-0.0530232	-0.0672126	0.012781	-0.246982	0.239336	-0.0135211	0.206772	0.0465091	0.0794441	-0.0142107	0.0992487	-0.177194	0.163427	1	0.185624	0.163747	0.122893	0.29591	0.0937131	0.151895	-0.0394513	0.0710091	0.235611	0.304749	-0.290238	0.144968
Human Experimentation	0.231782	0.210118	0.281161	0.188049	-0.0261189	0.181446	0.174351	0.224458	0.212532	-0.0428502	0.0783509	0.196226	0.146867	0.166769	0.17409	0.161523	0.224745	0.00254213	0.242458	0.222446	0.144332	0.0883788	0.0966085	0.133705	-0.0162507	0.0656924	0.155788	0.23808	0.218677	0.0852466	-0.0110093	0.262042	0.0403548	0.185007	0.0502654	0.109031	0.185624	1	0.162395	0.165412	0.238283	0.192482	0.151639	0.0374952	0.0892718	0.108654	0.104503	-0.00232311	0.15565
Interview	0.336668	0.371878	0.289417	0.469444	-0.00661178	-0.0144841	0.185482	0.275866	0.106218	0.112045	0.215898	0.299643	0.28422	0.312503	0.291466	0.183172	0.120447	0.0397721	0.103694	0.17057	0.172522	0.199137	0.064793	0.231912	-0.00804986	0.214408	0.252073	0.196511	0.290835	0.0428126	0.0091887	0.307006	0.110055	0.141937	0.120896	0.19537	0.163747	0.162395	1	0.0754789	0.236623	0.3273	0.14155	0.0805928	0.114994	0.117153	0.129403	0.166648	0.254852
Interviews as Topic	0.0396459	0.123461	0.116699	0.136375	0.178305	0.0192024	-0.0329009	0.169526	-0.0288279	0.017276	-0.0826431	-0.0462917	-0.120301	-0.0511538	0.0133542	0.00534561	-0.0305503	0.340693	0.0653335	0.173442	0.0859606	-0.0394239	0.340094	0.0203184	0.481484	0.0555539	-0.0530648	-0.0195729	-0.0449308	0.24119	0.226576	0.146651	0.146363	0.508899	0.0938162	0.0858545	0.122893	0.165412	0.0754789	1	0.0717366	0.155672	0.00321866	0.399678	0.199146	-0.000733665	-0.0147353	0.19547	0.142256
Lecture	0.322854	0.263056	0.27625	0.277255	0.00591641	0.199824	0.248175	0.356256	0.0730168	-0.0816706	-0.00267555	0.203046	0.150466	0.160387	0.159078	0.165549	0.079571	0.0304102	0.233399	0.320701	0.29005	-0.0111097	0.170341	0.198728	-0.0081932	0.193133	0.0533616	0.255438	0.151596	0.124563	0.111922	0.285884	0.14092	0.220061	0.0416102	0.177304	0.29591	0.238283	0.236623	0.0717366	1	0.282099	0.144691	0.0398738	0.114573	0.172139	0.232826	0.0299884	0.126536
Legal Case	0.357383	0.304052	0.303999	0.213697	0.0548381	0.0740342	0.176364	0.264463	0.112372	0.118328	0.201941	0.229462	0.253973	0.291761	0.283818	0.140157	0.120043	0.0718113	0.122334	0.178187	0.208007	0.202276	0.221326	0.277952	0.06013	0.269783	0.229969	0.192479	0.318204	0.0732821	0.0518628	0.34689	0.0426453	0.149635	0.143809	0.158754	0.0937131	0.192482	0.3273	0.155672	0.282099	1	0.106447	0.152302	0.161535	0.189934	0.170241	0.230784	0.173837
Letter	0.212827	0.163055	0.0845303	0.153096	0.0161385	0.147927	0.00770348	0.138847	0.151435	-0.112246	0.0528816	0.208184	0.198934	0.128353	0.105742	0.13144	0.14565	-0.0237242	0.392138	0.16968	0.152358	0.0453353	0.0540284	0.0842608	-0.0333365	0.010723	0.102087	0.366226	0.101713	0.0074892	-0.0565307	0.16303	0.0779193	0.0199954	0.0234403	0.0803528	0.151895	0.151639	0.14155	0.00321866	0.144691	0.106447	1	-0.0232572	-0.0486446	0.164657	0.131075	0.0479461	0.232107
Longitudinal Studies	0.00788426	0.0952163	0.0266279	-0.00331076	0.444965	0.0441638	-0.0116506	0.154506	0.067435	0.394457	0.232556	0.0264607	0.0518894	0.174382	0.287175	0.127415	0.0653086	0.672587	-0.0909769	0.0627671	0.0486016	0.214223	0.12352	0.086292	0.568726	-0.0331914	0.174643	-0.0655331	-0.00199846	0.0816388	0.200092	0.191813	0.0606735	0.0789972	0.638257	0.126138	-0.0394513	0.0374952	0.0805928	0.399678	0.0398738	0.152302	-0.0232572	1	0.266771	-0.0732963	-0.09039	0.425136	0.0556414
Matched-Pair Analysis	0.16063	0.0672844	0.145126	0.0605367	0.5091	0.155234	0.0545082	0.245285	0.00125718	0.0212329	0.0728689	0.0760745	0.0693016	0.0387188	0.0455439	-0.0125695	0.0149401	0.24202	0.105034	0.0890369	0.0689447	0.154718	0.161624	0.256961	0.237313	-0.00364446	0.0799731	-0.0248159	0.0366339	0.309015	0.263653	0.196858	0.180271	0.0920414	0.132445	0.108123	0.0710091	0.0892718	0.114994	0.199146	0.114573	0.161535	-0.0486446	0.266771	1	0.0721893	0.122991	0.0276554	0.0468611
Meta-Analysis	0.158957	0.159939	0.167722	0.141878	0.0403242	0.0280139	0.0215698	0.199198	0.411168	-0.240625	-0.146893	0.0672189	0.0861344	0.131169	0.113425	0.0103853	0.385346	-0.0164117	0.206672	0.231631	0.267735	-0.0731861	0.301507	0.0896703	-0.0399947	0.158939	0.00651084	0.222611	0.0503342	0.0452017	-0.0739188	0.124342	-0.130113	0.088095	-0.179632	0.247494	0.235611	0.108654	0.117153	-0.000733665	0.172139	0.189934	0.164657	-0.0732963	0.0721893	1	0.639293	0.0328616	0.0487904
Meta-Analysis as Topic	0.248405	0.164236	0.210102	0.143812	0.00681274	0.0720436	0.0442165	0.316868	0.446755	-0.257331	-0.103446	0.0938856	0.137047	0.0923555	0.0870328	0.0797361	0.433136	-0.0525406	0.243512	0.278544	0.300857	-0.059708	0.2731	0.0547131	-0.137456	0.225264	0.0024626	0.253479	0.0831135	0.17784	-0.0512739	0.166303	-0.0375077	0.155037	-0.175919	0.357413	0.304749	0.104503	0.129403	-0.0147353	0.232826	0.170241	0.131075	-0.09039	0.122991	0.639293	1	-0.0983141	0.0987179
Multicenter Study	0.0623163	0.101529	0.0281047	-0.0107268	0.109957	-0.23565	0.0341256	0.078152	0.141055	0.556677	0.54815	0.293034	0.416598	0.516297	0.500414	0.177131	0.138692	0.288479	-0.0786662	-0.0508119	0.0332785	0.482354	-0.0664982	0.159471	0.346847	0.0448246	0.419784	-0.058944	0.231417	-0.112137	-0.000579575	0.159453	0.0898177	0.150453	0.470928	0.0256097	-0.290238	-0.00232311	0.166648	0.19547	0.0299884	0.230784	0.0479461	0.425136	0.0276554	0.0328616	-0.0983141	1	0.112875
News	0.17023	0.192497	0.185508	0.215642	0.0162858	0.0175095	0.127341	0.236587	0.0264799	-0.00364026	-0.0551331	0.0551601	0.0447285	0.0547741	0.138628	0.0788922	0.0197452	0.0916939	0.125269	0.167957	0.0639799	-0.0692928	0.117304	0.0504266	0.162497	0.130327	-0.0150473	0.167196	0.123443	0.0406932	0.0311594	0.241327	0.10065	0.159483	0.00422314	0.13169	0.144968	0.15565	0.254852	0.142256	0.126536	0.173837	0.232107	0.0556414	0.0468611	0.0487904	0.0987179	0.112875	1
Newspaper Article	0.347452	0.25859	0.276757	0.169763	-0.0684139	0.025673	0.179808	0.204118	0.189225	-0.0130299	0.0738779	0.143103	0.140913	0.185106	0.246909	0.196396	0.201308	0.02711	0.0374133	0.192919	0.127082	0.0781043	0.130032	0.143793	-0.0555542	0.15449	0.0759226	0.174129	0.237094	0.0220149	0.0178238	0.273714	0.0355929	0.163801	0.0158109	0.115464	0.0552757	0.250907	0.307399	0.0631494	0.175917	0.22088	0.0365809	0.028939	0.105952	0.11171	0.100622	0.00202505	0.0970082
Observational Study	-0.191895	-0.0644991	-0.0370684	-0.141308	0.498436	0.0177559	0.0955803	-0.0521151	-0.128677	0.663694	0.114106	-0.0911429	-0.063949	0.00896056	0.150514	0.0427851	-0.142706	0.670826	-0.310226	-0.114721	-0.104007	0.0703023	-0.011053	-0.096208	0.596323	-0.00198302	0.0298162	-0.257583	-0.124773	-0.102989	0.261118	0.0593831	0.0534767	-0.0713177	0.644933	-0.0313588	-0.193148	-0.0871235	-0.0112205	0.189002	-0.0466102	0.0111182	-0.171875	0.603459	0.152781	-0.202648	-0.261367	0.388102	0.0316327
Personal Narrative	0.367958	0.715384	0.280172	0.578498	-0.0770092	0.0572704	0.132464	0.209967	0.115975	-0.0709096	0.072748	0.206427	0.188452	0.1979	0.16118	0.143241	0.12304	-0.0170092	0.22991	0.224494	0.236603	0.0924177	0.240964	0.236558	0.0943577	0.232608	0.140549	0.264709	0.244439	0.127737	-0.0327726	0.306272	0.0351867	0.256528	-0.0662091	0.177777	0.308679	0.215789	0.372165	0.251569	0.269721	0.308331	0.222192	0.0568715	0.0584813	0.173204	0.151005	0.081038	0.195795
Portrait	0.220896	0.261221	0.220607	0.433703	0.0399668	0.140443	0.127859	0.205058	0.0214965	-0.290774	-0.189434	0.0805908	0.00937785	-0.0507742	-0.0284384	0.0839371	0.0207282	-0.0109301	0.190101	0.259667	0.171469	-0.133443	0.214629	0.088209	-0.0507447	0.116686	-0.0793721	0.288569	0.047988	0.126896	0.173022	0.205622	0.141458	0.138767	-0.182935	0.181628	0.473835	0.203563	0.225255	0.106599	0.38519	0.124813	0.144289	-0.0814352	0.111816	0.169252	0.200241	-0.149923	0.218431
Practice Guideline	0.32059	0.185292	0.227113	0.0393039	-0.0728304	0.108079	0.142718	0.254147	0.347594	-0.126983	0.0588015	0.146044	0.161695	0.134874	0.16787	0.177786	0.350863	-0.106457	0.25706	0.396218	0.485022	0.103147	0.11509	0.17259	-0.0997449	0.186452	0.112647	0.307667	0.186146	0.130409	-0.0366347	0.233774	0.0596342	0.204854	-0.0724727	0.113916	0.138095	0.248307	0.128793	0.0361339	0.250164	0.167679	0.131878	-0.0512636	0.0978829	0.349286	0.381072	0.0168869	0.095518
Practice Guidelines as Topic	0.158662	0.0111245	0.0864296	0.0106401	-0.0946519	0.139752	0.080742	0.178009	0.307444	-0.134431	-0.146823	-0.0679267	-0.0306705	-0.0581081	0.111381	0.0853908	0.297204	0.111061	0.14861	0.348935	0.311127	-0.129273	0.192888	-0.0543366	0.0777261	0.150121	-0.135559	0.21606	0.0202844	0.146266	0.177829	0.0881991	0.147127	0.302882	-0.0378687	0.0238563	0.201654	0.101053	0.0328224	0.168046	0.182179	0.112265	0.0866151	-0.0155854	0.0162115	0.227252	0.266141	0.0632686	0.125538
Pragmatic Clinical Trial	0.532501	0.248684	0.259257	0.140925	-0.0572452	-0.028738	0.222029	0.201584	0.250638	0.118262	0.334642	0.212434	0.285363	0.31224	0.409915	0.362256	0.261201	-0.0823803	0.133679	0.116631	0.160208	0.384741	0.0324399	0.340078	0.00412936	0.17176	0.310785	0.20788	0.439594	0.00622808	-0.0855857	0.302065	0.159584	0.181829	0.0785515	0.101436	0.0185429	0.101108	0.23986	0.0445039	0.246409	0.24776	0.162758	0.110465	0.169522	0.0791161	0.143926	0.185274	0.155298
Predictive Value of Tests	-0.0983652	-0.0787193	-0.0426157	-0.107197	0.437701	0.11854	-0.141977	0.0331193	-0.0860854	0.00409371	-0.102227	-0.129333	-0.120003	-0.141394	-0.00899367	-0.177839	-0.091021	0.453399	-0.0945827	-0.00921283	-0.00413542	-0.097109	0.134222	-0.162755	0.339817	0.0329658	-0.0964652	-0.137617	-0.226106	0.172533	0.420166	0.0741185	0.196799	-0.165301	0.185539	0.0170862	-0.0319995	-0.0555091	-0.0904044	0.12083	-0.0231404	0.055226	0.00672293	0.284043	0.140038	-0.00915128	-0.115333	0.130677	-0.0357415
Prospective Studies	-0.0742791	-0.000712683	-0.0264566	-0.082109	0.347607	-0.0299867	-0.00702033	0.00725994	0.0544062	0.590486	0.471474	0.169624	0.261165	0.279229	0.410588	0.180175	0.0533931	0.48103	-0.118817	-0.127189	-0.0251079	0.438067	-0.132884	0.125856	0.399461	-0.0140298	0.405907	-0.0993537	0.0835338	-0.0438476	0.148914	0.117284	0.167582	-0.0933324	0.614601	0.00035872	-0.288222	-0.033783	0.0752363	0.0939775	-0.0198453	0.0661075	-0.0481284	0.547444	0.115573	-0.166001	-0.217907	0.488633	-0.00202365
Published Erratum	0.36458	0.304504	0.237658	0.208377	0.062145	0.169898	0.117895	0.348311	0.0880016	0.00945637	0.0690471	0.21202	0.178718	0.205894	0.188778	0.144649	0.0828294	0.0792222	0.293357	0.224201	0.29113	0.095711	0.262854	0.216487	0.105101	0.195858	0.134536	0.236835	0.191483	0.116454	0.0376025	0.372766	0.0956849	0.15474	0.100794	0.205646	0.185432	0.204897	0.291741	0.170007	0.319097	0.310903	0.297902	0.160245	0.20108	0.221458	0.189911	0.126652	0.203062
Random Allocation	0.146848	0.123336	0.0818356	-0.00466113	-0.0255904	-0.206053	-0.00823488	0.0538816	0.209987	0.435319	0.793938	0.397714	0.465949	0.496425	0.400895	0.165834	0.244881	-0.101141	0.121564	-0.100078	0.00242569	0.867825	-0.124791	0.542857	0.0465725	-0.0704388	0.750878	0.0547216	0.414435	0.0919343	-0.174607	0.116152	0.0720209	0.062752	0.272497	-0.0191977	-0.261194	0.122228	0.23911	0.0201134	0.0164734	0.212746	0.0478846	0.206249	0.186069	-0.0302438	-0.0149784	0.437817	0.0283558
Randomized Controlled Trial	0.158981	0.169885	0.0628106	0.00542597	-0.0253569	-0.162632	0.0384416	0.049767	0.304906	0.485431	0.860294	0.442634	0.538211	0.550624	0.458064	0.21935	0.336266	-0.0596439	0.116789	-0.0722116	0.0189001	0.910139	-0.124854	0.547849	0.0840253	-0.0354909	0.787436	0.0947761	0.419865	0.03044	-0.192411	0.122631	0.0924306	0.0719025	0.375607	-0.0361204	-0.276752	0.13338	0.228786	0.0133369	0.0235876	0.238787	0.0822681	0.220087	0.130511	-0.0117422	-0.0272288	0.51884	0.0223682
Reproducibility of Results	-0.0559335	0.0575151	0.0564609	0.00831674	0.379047	0.0465465	-0.0431193	0.0844399	-0.239662	-0.0537898	-0.0538202	-0.0551678	-0.173403	-0.13606	-0.00859573	-0.206511	-0.236274	0.358068	-0.0744412	-0.0826651	-0.0245006	-0.0455598	0.219469	0.0215842	0.457607	0.0837899	-0.0604449	-0.234006	-0.145114	0.353444	0.520669	0.152032	0.345205	0.0955192	-0.0215804	0.053966	-0.0391179	-0.0797254	0.031556	0.303505	0.00102738	0.0491328	-0.0703273	0.24196	0.234573	-0.0696076	-0.0827556	0.0831852	0.0733083
Retraction Of Publication	0.368654	0.35452	0.304518	0.18285	0.0660766	0.00283896	0.163561	0.264425	0.149946	0.155679	0.15056	0.223228	0.236067	0.299711	0.329178	0.246695	0.152406	0.175719	0.0983701	0.168258	0.233423	0.148794	0.124827	0.200837	0.118416	0.209405	0.201677	0.164594	0.249907	-0.00939737	0.00136617	0.394577	0.0478879	0.139312	0.190938	0.182873	0.0259511	0.233773	0.328052	0.0968685	0.265495	0.374348	0.12499	0.19297	0.122822	0.203934	0.0989395	0.235134	0.181394
Retrospective Studies	-0.031444	0.0188082	-0.00515606	-0.0599872	0.528598	0.243649	0.277348	0.0672617	-0.0806857	0.28277	0.0622703	-0.0458616	-0.0274568	0.0121154	0.0985242	-0.051171	-0.0853104	0.639471	-0.169757	-0.0455779	-0.0593649	-0.00400412	0.0232933	-0.0250229	0.503632	0.0202845	-0.0557382	-0.0874433	-0.110558	0.0654501	0.368242	0.156402	0.193586	-0.0626955	0.568752	-0.098873	-0.0511681	-0.000130826	0.0509748	0.112947	0.093362	0.0861348	-0.00619932	0.45455	0.27133	-0.0761699	-0.133086	0.311062	0.131939
Review	0.105574	0.0125979	0.0336813	0.0807806	-0.167304	0.381953	0.0150293	0.0876062	0.266564	-0.535064	-0.295152	-0.0545284	-0.0333056	-0.138232	-0.207241	-0.0619564	0.253635	-0.219648	0.447549	0.295213	0.307187	-0.263957	0.22257	-0.0335146	-0.312581	0.00710946	-0.167373	0.375978	-0.125798	0.358774	-0.0318973	-0.0145011	0.00813877	0.0661701	-0.24649	0.0283928	0.358197	0.102035	-0.0728055	-0.090307	0.155753	-0.00916338	0.204282	-0.28147	0.0147237	0.423811	0.403831	-0.355838	-0.0529952
Scientific Integrity Review	0.485148	0.435036	0.412107	0.245526	0.0335915	0.0789206	0.275857	0.42889	0.186181	0.0407903	0.119066	0.271181	0.233555	0.245794	0.269706	0.269533	0.190745	0.103279	0.162563	0.263221	0.371319	0.117536	0.186071	0.254674	0.0539545	0.354983	0.172392	0.210432	0.329923	0.0867899	0.080212	0.51047	0.138666	0.241052	0.118703	0.29184	0.123552	0.258788	0.353732	0.104536	0.383173	0.456712	0.0941396	0.128181	0.1636	0.20672	0.239516	0.110539	0.170361
Systematic Review	0.304018	0.178826	0.163295	0.0455491	-0.0652604	0.0589139	0.142348	0.0651222	0.367037	-0.226348	-0.0936778	0.0916399	0.143414	0.105472	0.133535	0.163226	0.344751	-0.0914784	0.103626	0.208945	0.305307	-0.0708832	0.14646	0.0732771	-0.160587	0.204272	0.00365417	0.249616	0.121869	0.0457014	-0.0200667	0.134232	0.0286501	0.087821	-0.139253	0.128981	0.105253	0.050894	0.093861	-0.108661	0.142307	0.161494	0.156282	-0.113756	0.0214021	0.456469	0.371326	-0.0857587	0.0635412
Systematic Reviews as Topic	0.312351	0.216491	0.21323	0.119485	-0.127091	-0.000952705	0.105319	0.195312	0.185206	-0.105855	-0.0364757	0.120703	0.136057	0.134808	0.0926535	0.161362	0.184415	-0.132579	0.117861	0.170655	0.317948	-0.0100731	0.145388	0.15768	-0.0710573	0.332892	0.00781119	0.184125	0.177961	0.117118	-0.0142441	0.198269	-0.00703644	0.210118	-0.160916	0.13929	0.138623	0.099232	0.116295	0.0346377	0.204455	0.216197	0.109922	-0.10875	0.0622316	0.248536	0.414052	-0.0349479	0.0810637
Twin Study	0.198889	0.201337	0.215802	0.171762	0.224629	0.0241755	0.0937328	0.263693	-0.0855227	0.107488	0.0303826	0.135093	0.0387269	0.0796952	0.10126	0.137409	-0.0909753	0.280083	-0.0623581	0.0199558	0.0729928	0.0153689	0.163535	0.102858	0.21593	0.13391	0.0567023	-0.0544545	0.0809915	-0.0778992	-0.0110222	0.287076	0.0100888	0.0890358	0.129896	0.349318	0.0601173	0.132851	0.213832	0.197995	0.163933	0.191062	0.0173567	0.281514	0.173196	0.106009	0.10294	0.0743692	0.135445
Validation Study	0.0464986	0.0831226	0.0868819	0.0198845	0.343709	-0.0309498	-0.0157917	0.0886672	-0.18845	0.0018969	0.0280332	0.0791233	-0.0282939	-0.0157511	0.0982864	-0.103078	-0.183195	0.360305	-0.104382	-0.0333415	0.032954	0.0212776	0.189011	0.0381117	0.386394	0.0953936	-0.0060618	-0.2194	-0.0459241	0.218877	0.564483	0.186276	0.394152	0.128485	0.0208904	0.109206	-0.0588089	-0.0578665	0.0823116	0.25346	0.0660462	0.148535	-0.027258	0.217065	0.197169	-0.0632069	-0.111796	0.193886	0.0528619
Clinical Trial, Veterinary	0.278047	0.239886	0.228747	0.166381	0.121281	0.0169912	0.147564	0.211644	-0.119104	0.0406242	0.141448	0.221516	0.133476	0.162999	0.114866	0.104627	-0.111175	0.133657	0.00563669	0.0811635	0.165973	0.0985635	0.0635166	0.214863	0.0536048	0.19324	0.0640871	0.0799242	0.13606	0.04444	0.113152	0.348383	0.0535742	0.0390169	-0.00517283	0.224125	0.0680651	0.127377	0.242471	0.0211642	0.174693	0.237324	0.0338004	0.122192	0.18824	0.0620633	0.0924299	0.0679895	0.122042
Randomized Controlled Trial, Veterinary	0.299753	0.28274	0.290823	0.190005	0.0803265	-0.144609	0.195653	0.18997	-0.0666406	0.127938	0.144043	0.220342	0.187571	0.189707	0.190667	0.161982	-0.0704054	0.0780488	0.00215359	0.120438	0.250399	0.176917	0.0763346	0.342734	0.0719569	0.257476	0.172694	0.083476	0.241007	-0.0896343	0.0507044	0.325116	0.025347	0.134317	-0.00107881	0.22986	-0.00206001	0.103298	0.33781	0.0583708	0.230233	0.331137	0.000370653	0.103838	0.205298	0.161876	0.128895	0.152457	0.171136
[truncated: 23 more columns]
